# Supplementary material for: Spacemake: processing and analysis of large-scale spatial transcriptomics data
Source: Gigascience. 2022 Jul 19;11:giac064. doi: 10.1093/gigascience/giac064 (PMC9295369; doi:10.1093/gigascience/giac064)
Supplement: giac064_Supplemental_Figures [file giac064_supplemental_figures.zip]

Archive with 6 entries (6 files):
- supp_figure_1.png
- supp_figure_2.png
- supp_figure_3.png
- supp_figure_4.png
- supp_figure_5.png
- supp_figure_6.png
